# Supplementary material for: Development and Psychometric Testing of Perfectionism Inventory to Assess Perfectionism and Academic Stress in University Students: A Cross-Sectional Multi-Centre Study
Source: Eur J Investig Health Psychol Educ. 2025 May 23;15(6):94. doi: 10.3390/ejihpe15060094 (PMC12191519; doi:10.3390/ejihpe15060094)
Supplement: Supplementary file 1 [file ejihpe-15-00094-s001.zip]

Archive with 1 entries (1 files):
- ejihpe-3567994-supplementary.pdf
